# Supplementary material for: Spread of the mcr-1 colistin-resistance gene in Escherichia coli through plasmid transmission and chromosomal transposition in French goats
Source: Front Microbiol. 2023 Jan 4;13:1023403. doi: 10.3389/fmicb.2022.1023403 (PMC9846274; doi:10.3389/fmicb.2022.1023403)
Supplement: Supplementary file 1 [file Table_1.XLSX]

## Sheet: Feuil1
Sample	FastQC		Quast		Coverage (X)	No contigs	N50	ONT-sequencing
	Total Sequences_R1	Total Sequences_R2	Quast Total length	Quast N50				Read length N50	Mean read length	Number of reads
49742	4219906	4219906	5314450	73025	239.801	258	73025	7,232	2,414	206,481
49775	4355396	4355396	4963505	127860	265	121	127860	5,105	1,975	510,872
49777	4320582	4320582	5375042	149226	242.755	123	149226	4,236	1,275	292,591
49780	3907166	3907166	4986539	150816	236.63	100	150816	10,480	1,454	486,591
49794	4389461	4389461	4840625	210461	273.852	61	210461	­	­	­
49814	4617248	4617248	5420154	91818	257.264	188	91818	3,038	1,641	512,250
49815	4402423	4402423	5362492	61377	247.932	290	61377	4,560	2,080	701,639
49816	3696994	3696994	4877214	124986	228.92	121	124986	­	­	­
49823	3779198	3779198	5530440	94563	206.37	165	94563	4,728	1,220.1	290,337
49824	3699856	3699856	4939430	155348	226.212	98	155348	19,251	2,537.5	164,597
49832	3668439	3668439	5689763	132328	194.713	168	132328	­	­	­
49863	4092074	4092074	5317943	61377	232.384	281	61377	6,532	1,533.9	425,277
49864	4262221	4262221	5883231	73687	218.79	346	73687	­	­	­
49870	3995514	3995514	5166515	82275	233.551	205	82275	20,555	4,607.4	94,600
49890	4538088	4538088	5688886	118084	240.909	178	118084	­	­	­
49925	4470675	4470675	5477669	216340	246.481	175	216340	­	­	­
49928	3729950	3729950	5358313	90283	210.224	194	90283	­	­	­
49929	3580870	3580870	4931809	106795	219.275	161	106795	­	­	­
49930	4656703	4656703	5323710	89832	264.162	194	89832	­	­	­
49934	4584028	4584028	5171781	86995	267.679	168	86995	­	­	­
49935	4024069	4024069	5707789	187177	212.914	186	187177	­	­	­
49937	4217384	4217384	5374969	131334	236.96	147	131334	­	­	­
49938	5124473	5124473	5369001	230582	288.246	117	230582	­	­	­
49941	3871895	3871895	5353914	216340	218.403	156	216340	­	­	­
49944	6009384	6009384	4800763	289183	378.03	51	289183	­	­	­
53097	5088195	5088195	4605640	130933	333.642	113	130933	­	­	­
53098	6366011	6366011	5421167	100902	354.635	275	100902	­	­	­
53099	3025903	3025903	5284746	186810	172.917	144	186810	­	­	­
53124	3532850	3532850	5382251	107492	198.229	161	107492	­	­	­
53127	3891847	3891847	5217987	157694	225.247	131	157694	17,833	2,455.8	136,961
53129	3189644	3189644	5749367	78219	167.544	342	78219	­	­	­
53166	4090063	4090063	5291648	230949	233.424	116	230949	­	­	­
53179	4436859	4436859	5371887	216340	249.434	162	216340	­	­	­
53181	2931290	2931290	5149875	89224	171.897	204	89224	­	­	­
53190	3243201	3243201	5081880	92469	192.733	193	92469	­	­	­
53192	3580474	3580474	5349457	216340	202.133	154	216340	­	­	­
53193	4394658	4394658	5047019	71784	262.964	196	71784	­	­	­
53201	3853920	3853920	5370821	126144	216.705	185	126144	­	­	­
53213	3908121	3908121	5417764	135676	217.849	148	135676	­	­	­
53220	5442765	5442765	5163589	105838	318.328	209	105838	5,061	1,560.9	563,694
53223	4197183	4197183	5398520	120296	234.796	179	120296	­	­	­
53229	4530891	4530891	5391356	155462	253.801	126	155462	­	­	­
53243	3643288	3643288	5407804	145468	203.46	135	145468	­	­	­
53255	5181440	5181440	5359660	92205	291.958	271	92205	­	­	­
53257	4389292	4389292	5238045	136289	253.065	152	136289	­	­	­
53264	5253131	5253131	5544127	116927	286.149	159	116927	­	­	­
53273	4484100	4484100	5419319	143698	249.883	145	143698	­	­	­
