# Supplementary material for: Spread of the mcr-1 colistin-resistance gene in Escherichia coli through plasmid transmission and chromosomal transposition in French goats
Source: Front Microbiol. 2023 Jan 4;13:1023403. doi: 10.3389/fmicb.2022.1023403 (PMC9846274; doi:10.3389/fmicb.2022.1023403)
Supplement: Supplementary file 2 [file Table_2.XLSX]

## Sheet: Table S2
Sample	Breeding farm	Fattening farm	Sampling time	Isolation date	No of isolates / total no. of mcr-1-positive isolates in the farm	Phylogroup	Sequence Type	mcr gene	mcr-1-carrying plasmid	pmrA mutations	pmrB mutations	ESBL gene	Penicillins	Tetracycline	Sulfonamides	Trimethoprim	Phenicols	Aminoglycosides	Efflux pumps	Lincosamides	Macrolides	Virulence genes
49742	6	­	­	2018-02-12	11/11	A	167	mcr-1.1	Chromosome	A19T	R93P, R90A, I91A, T92S, P94A, L95R, A96W, E97R, L98S, Q99C, E101K, L102S, E103W, A104K, T106A, A107P, D108P, N109T, L110T	­	blaTEM-1A	tet(A), tet(M)	sul2	­	floR	aadA14, aph(3'')-Ib, aph(6)-Id, aac(3)-IIa	mdf(A)	lnu(G)	­	afaA, afaB, capU, cia, f17A, f17G, hlyE, hra, iroN, iss, terC, traT
49775	12	­	­	2018-02-27	2/6	A	744	mcr-1.1	IncHI2	­	­	­	blaTEM-1A	tet(B), tet(M), tet(A)	sul2, sul1	dfrA17, dfrA1	floR, catA1	aph(4)-Ia, aac(3)-IVa, aac(3)-IIa, aph(3'')-Ib, aph(6)-Id, aadA5, ant(3'')-Ia, aph(3')-Ia	mdf(A)	­	mph(A)	hlyE, terC, traT
49777	12	­	­	2018-02-27	3/6	D	69	mcr-1.1	IncHI2	­	H2R,V125E, S138N, D283G	­	blaTEM-1A	tet(A)	sul2, sul1	dfrA1	­	ant(3'')-Ia, aph(6)-Id, aph(3'')-Ib, aac(3)-IIa	mdf(A)	­	mph(B)	afaA, afaB, afaD, afaE8, air, astA, chuA, eilA, hlyE, hra, iss, kpsE, kpsMII, lpfA, mchBCF, mcmA, ompT, papA, papC, sitA, terC
49780	12	­	­	2018-02-27	1/6	A	215	mcr-1.1	IncHI2	­	D283G, Y358N	­	blaTEM-1A	tet(A)	sul2, sul1	dfrA1	floR	ant(3'')-Ia, aac(3)-IId, aph(3'')-Ib, aph(6)-Id	mdf(A)	lnu(F)	­	hlyE, terC, traT
49794	14	­	­	2018-02-27	5/5	A	10	mcr-1.1	IncHI2	­	­	­	blaTEM-1A	tet(A)	sul2	­	­	aac(3)-IIa, aph(6)-Id, aph(3'')-Ib	mdf(A)	­	­	hlyE, iss, terC
49814	19	­	­	2018-03-05	2/9	D	362	mcr-1.1	Chromosome	­	H2R, D283G, A360V	­	blaTEM-1B	tet(A), tet(M)	sul2	­	­	aph(6)-Id, aph(3'')-Ib	mdf(A)	­	­	afaA, afaB, afaD, afaE8, astA, chuA, cia, f17G, gad, hlyE, hra, iss, kpsE, kpsMII, mchBCF, mcmA, sitA, terC
49815	19	­	­	2018-03-05	2/9	B1	1720	mcr-1.1	Chromosome	­	D283G	­	blaTEM-1B	tet(A), tet(M)	sul2, sul1	dfrA1	­	ant(3'')-Ia, aph(3'')-Ib, aph(6)-Id	mdf(A)	­	mph(B)	afaA, afaB, afaD, afaE8, cia, f17A, f17G, hlyE, hlyF, hra, iroN, iss, lpfA, ompT, sitA, terC, traT
49816	19	­	­	2018-03-05	4/9	B1	940	mcr-1.1	Chromosome	­	D283G, Y358N	­	blaTEM-1B, blaOXA-1	tet(B)	­	dfrA1	catA1	ant(3'')-Ia	mdf(A)	­	­	capU, cia, hlyE, iss, lpfA, terC
49823	19	­	­	2018-03-05	1/9	D	5841	mcr-1.1	Chromosome	­	H2R, D283G	­	blaTEM-1B	tet(A), tet(M)	sul2, sul1	dfrA1	catA1	ant(3'')-Ia, aph(3'')-Ib, aph(6)-Id	mdf(A)	­	mph(B)	air, cba, chuA, cia, cma, eilA, hlyE, iss, mchBCF, mcmA, ompT, sitA, terC
49824	­	32	1	2018-03-05	3/10	B1	162	mcr-1.1	Chromosome	­	Y358N	­	blaTEM-1B	tet(A), tet(M)	­	­	­	­	mdf(A)	­	­	cia, hlyE, hra, iss, lpfA, terC
49832	20	­	­	2018-03-06	3/3	D	57	mcr-1.1	IncHI2	­	H2R, D283G	­	blaTEM-1B	tet(A)	sul2, sul1	dfrA1, dfrA7	catA1	ant(3'')-Ia, aph(6)-Id, aph(3'')-Ib, aph(3')-Ia	mdf(A)	­	­	afaA, afaB, chuA, f17G, focC-sfaE, hlyE, hra, iroN, iss, iucC, iutA, ompT, papA, papC, sfaD, sfaS, sitA, terC, traT
49863	­	32	2	2018-03-20	5/10	B1	1720	mcr-1.1	Chromosome	­	D283G	­	blaTEM-1B	tet(A), tet(M)	sul2, sul1	dfrA1	­	ant(3'')-Ia, aph(3'')-Ib, aph(6)-Id	mdf(A)	­	mph(B)	afaA, afaB, afaD, afaE8, cia, f17A, f17G, hlyE, hlyF, hra, iroN, iss, lpfA, ompT, sitA, terC, traT
49864	­	32	2	2018-03-20	3/10	B1	17	mcr-1.1	Unknown	­	Y358N	­	blaTEM-1B	tet(A), tet(M)	sul2, sul1	dfrA1	catA1	ant(3'')-Ia, aph(6)-Id, aph(3'')-Ib	mdf(A)	­	mph(B)	celB, cia, cif, eae, ehxA, espA, espB, espF, espJ, etpD, fyuA, hlyE, hra, irp2, iss, nleA, nleB, nleC, ompT, terC, tir, traT
49870	­	32	2	2018-03-20	2/10	A	167	mcr-1.1	Chromosome	A19T	R93P, R90A, I91A, T92S, P94A, L95R, E97R, L98S, Q99C, E101K, L102S, T106A, A107P, D108P, N109T	­	blaTEM-1A	tet(A), tet(M)	­	­	­	aac(3)-IIa, aadA14, aph(3'')-Ib, aph(6)-Id	mdf(A)	lnu(G)	­	afaA, afaB, capU, cia, f17A, f17G, hlyE, hra, iroN, iss, terC, traT
49890	37	­	­	2018-03-22	10/10	D	57	mcr-1.1	IncHI2	­	H2R, D283G	­	blaTEM-1B	tet(A)	sul2, sul1	dfrA1, dfrA7	catA1	ant(3'')-Ia, aph(6)-Id, aph(3'')-Ib, aph(3')-Ia	mdf(A)	­	­	afaA, afaB, chuA, f17G, focC-sfaE, hlyE, hra, iroN, iss, iucC, iutA, ompT, papA, papC, sfaD, sfaS, sitA, terC, traT
49925	­	45	1a	2018-05-02	1/4	D	NT1	mcr-1.1	IncX4	­	H2R, A242T, D283G, V351I	­	blaTEM-1B	tet(A), tet(M)	sul2, sul1	dfrA12	cmlA1, floR, catA1	aph(3'')-Ib, aph(6)-Id, ant(3'')-Ia, aac(3)-IId, aph(3')-Ia	mdf(A)	lnu(F)	­	afaA, afaB, afaD, afaE8, air, astA, chuA, eilA, f17A, f17G, hlyE, iss, mchBCF, mcmA, ompT, terC, traT
49928	­	45	1a	2018-05-02	2/4	A	3014	mcr-1.1	IncX4	­	H2R	­	blaTEM-1C	tet(A)	sul3, sul2, sul1	dfrA12, dfrA1	catA1, cmlA1	aac(3)-IIa, aac(3)-IVa, aph(4)-Ia, aadA2, aph(6)-Id, aph(3'')-Ib, ant(3'')-Ia, aph(3')-Ia	mdf(A)	­	mef(B)	astA, hlyE, iss, terC, traT
49929	­	45	1a	2018-05-02	1/4	A	167	mcr-1.1	IncX4	­	­	­	blaTEM-1B	tet(A), tet(M)	sul2, sul3	dfrA12	floR, cmlA1	ant(3'')-Ia, aac(3)-IId, aph(3')-Ia	mdf(A)	lnu(F)	­	capU, hlyE, iss, terC, traT
49934	­	45	2a	2018-05-12	2/10	A	3014	mcr-1.1	IncX4	­	H2R	­	blaTEM-1C	tet(A)	sul3	dfrA12	cmlA1	aadA2, ant(3'')-Ia, aph(3'')-Ib, aph(6)-Id, aph(4)-Ia, aac(3)-IVa, aph(3')-Ia	mdf(A)	­	mef(B)	astA, hlyE, terC, traT
49935	­	45	2a	2018-05-12	5/10	D	NT1	mcr-1.1	IncX4	­	H2R, A242T, D283G, V351I	­	blaTEM-1C	tet(A), tet(M)	sul3, sul2, sul1	dfrA12, dfrA1	floR, cmlA1, catA1	aac(3)-IIa, aph(3'')-Ib, aph(6)-Id, aph(3')-Ia	mdf(A)	lnu(F)	­	afaA, afaB, afaD, afaE8, air, astA, chuA, eilA, f17A, f17G, hlyE, iss, mchBCF, mcmA, ompT, terC, traT
49937	­	45	2a	2018-05-12	1/10	B1	448	mcr-1.1	IncX4	G53R	D283G	­	blaTEM-1B	tet(A)	sul1, sul2	dfrA7	­	aph(6)-Id, aph(3'')-Ib, aph(3')-Ia	mdf(A)	­	­	afaA, afaB, f17A, f17G, hlyE, hra, iucC, iutA, lpfA, mchBCF, mcmA, terC, traT
49938	­	45	2a	2018-05-12	2/10	B1	NT2	mcr-1.1	IncX4	G144S	D283G, Y358N	­	blaTEM-1B	tet(A)	sul2	dfrA17, dfrA14	catA2	aph(3')-Ia, aac(3)-IId, aph(6)-Id, aph(3'')-Ib	mdf(A)	­	­	astA, cba, celB, cma, hlyE, hra, lpfA, terC, traT
49941	­	45	3a	2018-05-30	4/10	D	1011	mcr-1.1	IncX4	­	H2R, E62K, A242T, D283G, V351I	­	blaTEM-1B	tet(A), tet(M)	sul3, sul2	dfrA12	catA1, cmlA1, floR	aph(6)-Id, aph(3'')-Ib, ant(3'')-Ia, aac(3)-IId	mdf(A)	lnu(F)	­	afaA, afaB, afaD, afaE8, air, astA, chuA, eilA, f17A, f17G, hlyE, iss, mchBCF, mcmA, ompT, terC, traT
49944	­	45	3a	2018-05-30	6/10	B1	1642	mcr-1.1	IncX4	­	D283G, Y358N	­	blaTEM-106	tet(B)	­	­	­	­	mdf(A)	­	­	hlyE, lfA, terC
53097	47	­	­	2018-09-07	1/15	A	10	mcr-1.1	IncX4	­	­	­	blaTEM-1C	tet(A)	sul2	dfrA1	­	ant(3'')-Ia, aph(3'')-Ib, aph(6)-Id	mdf(A)	­	­	hlyE, iss, terC
53098	47	­	­	2018-09-07	12/15	B1	591	mcr-1.1	IncX4	­	D283G, Y358N	­	­	tet(A)	sul2	dfrA17	­	aph(3'')-Ib, aph(6)-Id	mdf(A)	­	­	cif, eae, efa1, ehxA, espA, espB, espF, espJ, fyuA, hlyE, irp2, iss, nleA, nleB, ompT, terC, tir, toxB, traT
53099	47	­	­	2018-09-07	2/15	D	69	mcr-1.1	IncX4	­	H2R, S138N, P220H, D283G	­	blaTEM-1B	tet(A)	­	­	­	­	mdf(A)	­	­	air, celB, chuA, cvaC, eilA, etsC, fyuA, hlyE, hlyF, iroN, irp2, iss, iucC, iutA, kpsE, kpsMII, mchF, ompT, terC, traT
53124	52	­	­	2018-12-07	1/6	D	973	mcr-1.1	IncHI2	­	H2R, S138N, T235N, D283G	­	blaTEM-30	tet(A), tet(B)	sul3, sul2, sul1	dfrA1	­	ant(3'')-Ia, aph(3')-Ia, aph(3'')-Ib, aph(6)-Id	mdf(A)	­	­	afaA, afaB, air, chuA, eilA, fuyA, gad, hlyE, hra, iss, irp2, iucC, iutA, kpsE, kpsM, mchBCF, mcmA, papA, papC, sitA, terC
53127	52	­	­	2018-12-07	1/6	D	362	mcr-1.1	Chromosome	­	H2R, D283G, A360V	­	blaTEM-190	tet(Y)	sul1	dfrA1	floR, catA1	ant(3'')-Ia	mdf(A)	­	­	astA, cea, chuA, fuyA, gad, hlyE, hra, iss, ireA, irp2, iss, iucC, iutA, kpsE, kpsM, papA, papC, sitA, terC, traT
53129	52	­	­	2018-12-07	4/6	A	301	mcr-1.1	IncHI2	R81S	­	­	blaTEM-1B	tet(A)	sul3, sul2, sul1	dfrA5, dfrA1	floR	aph(3'')-Ib, aph(6)-Id, aph(3')-Ia, ant(2'')-Ia	mdf(A)	­	­	afaA, afaB, afaC, afaD, afaE8, cvaE, eae, efa1, ehxA, espA, espB, espF, espP, etsC, hlyE, hlyF, hra, iroN, iss, iucC, iutA, mchBCF, nleA, nleB, nleC, ompT, sitA, stx2A, stx2B, terC, tir, traT
53166	­	45	2b	2019-02-21	1/10	B1	NT2	mcr-1.1	IncX4	G144S	D283G, Y358N	­	blaTEM-106	tet(A)	sul2	dfrA17, dfrA14	catA2	aph(3')-Ia, aac(3)-IId, aph(3'')-Ib, aph(6)-Id	mdf(A)	­	­	celB, cma, hlyE, hra, lpfA, terC, traT
53179	­	45	2b	2019-02-21	6/10	D	1011	mcr-1.1	IncX4	­	H2R, A242T, D283G, V351I	­	blaTEM-1B	tet(A), tet(M)	sul2, sul3	dfrA12	catA1, cmlA1, floR	aph(3'')-Ib, aph(6)-Id, aph(6)-Id, aph(3'')-Ib, ant(3'')-Ia, aac(3)-IId, aph(3')-Ia	mdf(A)	lnu(F)	­	afaA, afaB, afaD, afaE8, air, astA, chuA, eilA, f17A, f17G, hlyE, iss, mchBCF, mcmA, ompT, terC, traT
53181	­	45	2b	2019-02-21	3/10	A	4981	mcr-1.1	IncX4	­	­	blaCTX-M-15	blaTEM-1C	tet(M)	sul2, sul3	dfrA12	floR, cmlA1	ant(3'')-Ia, aac(3)-IId, aph(3')-Ia	mdf(A)	lnu(F)	­	cia, fyuA, hlyE, irp2, iss, terC, traT
53190	­	45	3b	2019-03-01	1/9	A	4981	mcr-1.1	IncX4	­	­	blaCTX-M-15	blaTEM-1C	tet(M)	sul2, sul3	dfrA12	floR, cmlA1	ant(3'')-Ia, aac(3)-IId, aph(3')-Ia	mdf(A)	lnu(F)	­	astA, fyuA, hlyE, irp2, iss, terC, traT
53192	­	45	3b	2019-03-01	2/9	D	1011	mcr-1.1	IncX4	­	H2R, A242T, D283G, V351I	­	blaTEM-1B	tet(M)	sul2, sul3	dfrA12	catA1, cmlA1	ant(3'')-Ia, aac(3)-IId, aph(3')-Ia	mdf(A)	lnu(F)	­	afaA, afaB, afaD, afaE8, air, astA, chuA, eilA, f17A, f17G, hlyE, iss, mchBCF, mcmA, ompT, terC, traT
53193	­	45	3b	2019-03-01	6/9	A	167	mcr-1.1	IncX4	­	­	­	blaTEM-1B	­	sul3	­	­	ant(3'')-Ia, aac(3)-IId, aph(3')-Ia	mdf(A)	lnu(F)	­	afaA, afaB, afaD, afaE8, capU ,f17A, f17G, hlyE, hra, iss, iucC, iutA, mchBCF, mcmA, terC, traT
53201	­	55	1	2019-02-26	6/8	A	10	mcr-1.1	Chromosome	­	­	­	blaTEM-1A	tet(A)	sul3, sul2, sul1	dfrA1	catA1, cmlA1	aph(3')-Ia, aac(3)-IIa, aadA2, aph(3'')-Ib, aph(6)-Id, ant(3'')-Ia	mdf(A)	­	­	afaA, afaB, afaD, afaE8, cma, cvaC, f17A, f17G, fyuA, hlyE, hlyF, hra, iroN, irp2, iss, mchBCF, mcmA, ompT,sitA, terC, traT
53213	­	55	1	2019-02-26	2/8	D	57	mcr-1.1	IncHI2	­	H2R, D283G	­	blaTEM-1A	tet(A), tet(M)	sul3, sul2, sul1	dfrA1	catA1, cmlA1	aadA2, aph(3')-Ia, aac(3)-IIa, aph(3'')-Ib, aph(6)-Id, ant(3'')-Ia	mdf(A)	­	mph(B)	afaA, afaB, astA, chuA, focC-sfaE, hlyE, hra, iroN, mchBCF, mcmA, sfaS, sitA, terC
53220	­	55	2	2019-03-08	4/10	A	744	mcr-1.1	Chromosome	­	­	­	blaTEM-1B	tet(M), tet(B)	sul2, sul3	­	floR	aadA2, aac(3)-IId	mdf(A)	­	­	afaA, afaB, astA, cia, f17G, hlyE, hra, mchF, mcmA, papA, papC, traT
53223	­	55	2	2019-03-08	3/10	A	10	mcr-1.1	Chromosome	­	­	­	blaTEM-1A	tet(A)	sul3, sul2, sul1	dfrA1	catA1, cmlA1	aph(3')-Ia, aac(3)-IIa, aadA2, aph(3'')-Ib, aph(6)-Id, ant(3'')-Ia	mdf(A)	­	­	afaA, afaB, cma, cvaC, fyuA, hlyE, hra, iroN, irp2, iss, mchBCF, mcmA, ompT, sitA, terC, traT
53229	­	55	2	2019-03-08	2/10	B1	224	mcr-1.1	IncHI2	G144S	D283G, Y358N	­	blaTEM-1A	tet(A)	sul3, sul2, sul1	dfrA1	catA1, cmlA1	aph(3')-Ia, aac(3)-IIa, aadA2, aph(3'')-Ib, aph(6)-Id, ant(3'')-Ia	mdf(A)	­	­	cia, hlyE, lpfA, sitA, terC, traT
53243	­	55	2	2019-03-08	1/10	D	69	mcr-1.1	IncHI2	­	H2R, S138N, D283G	­	blaTEM-1B	tet(A)	sul3, sul2, sul1	dfrA1	cmlA1	aac(3)-IIa, aadA2, aph(6)-Id, aph(3'')-Ib, aph(3')-Ia, ant(3'')-Ia	mdf(A)	­	mph(B)	afaA, afaB, afaD, afaE8, air, astA, cba, chuA, cma, eilA, hlyE, hra, iss, kpsE, kpsMII, lpfA, mchBCF, mcmA, ompT, papA, papC, sitA, terC, traT
53255	­	55	3	2019-03-22	4/10	A	744	mcr-1.1	Chromosome	­	­	­	blaTEM-1B	tet(M), tet(B)	sul2, sul3	­	floR	aadA2, aac(3)-IId	mdf(A)	­	­	afaA, afaB, astA, cia, f17G, hlyE, hra, mchF, mcmA, papA, papC, terC
53257	­	55	3	2019-03-22	1/10	A	3902	mcr-1.1	IncHI2	­	­	­	blaTEM-106	tet(A)	sul3, sul2, sul1	dfrA1	catA1, cmlA1	aac(3)-IIa, aph(3')-Ia, aadA2, aph(6)-Id, aph(3'')-Ib, ant(3'')-Ia	mdf(A)	­	­	cma, cva, gad, hlyE, hlyF, iroN, iss, ompT, sitA, terC, traT
53264	­	55	3	2019-03-22	2/10	A	997	mcr-1.1	IncHI2	­	H2R, A242T, D283G	­	blaTEM-1A	tet(A), tet(M)	sul3, sul2, sul1	dfrA1	cmlA1, catA1	aph(3')-Ia, aac(3)-IIa, aadA2, aph(3'')-Ib, aph(6)-Id, ant(3'')-Ia	mdf(A)	­	mph(B)	air, chuA, cib, eilA, hlyE, ireA, terC, traT, usp
53273	­	55	3	2019-03-22	3/10	D	57	mcr-1.1	IncHI2	­	H2R, D283G	­	blaTEM-1A	tet(A), tet(M)	sul3, sul2, sul1	dfrA1	catA1, cmlA1	aadA2, aph(3')-Ia, aac(3)-IIa, aph(3'')-Ib, aph(6)-Id, ant(3'')-Ia	mdf(A)	­	mph(B)	afaA, afaB, astA, chuA, focC-sfaE, hlyE, hra, iroN, mchB, mchF, mcmA, sfaD, sfaS, sitA, terC
Underlined are isolates that were long-read sequenced.
